# Supplementary material for: Age-appropriate compliance and completion of up to five doses of pertussis vaccine in US children
Source: Hum Vaccin Immunother. 2018 Aug 29;14(12):2932–9. doi: 10.1080/21645515.2018.1502526 (PMC6351022; doi:10.1080/21645515.2018.1502526)
Supplement: Supplemental Material [file khvi-14-12-1502526-s001.zip]

Archive with 3 entries (3 files):
- KHVI_A_1502526_Supplemental 1.docx
- KHVI_A_1502526_Supplemental 2.docx
- KHVI_A_1502526_Supplemental 3.docx
